# Supplementary material for: Bioavailability of Organosulfur Compounds after the Ingestion of Black Garlic by Healthy Humans
Source: Antioxidants (Basel). 2023 Apr 13;12(4):925. doi: 10.3390/antiox12040925 (PMC10135770; doi:10.3390/antiox12040925)
Supplement: Supplementary file 1 [file antioxidants-12-00925-s001.zip]

Archive with 1 entries (1 files):
- antioxidants-2310254-supplementary.pdf
